# Supplementary material for: Origanum majorana Extracts: A Preliminary Comparative Study on Phytochemical Profiles and Bioactive Properties of Valuable Fraction and By-Product
Source: Plants (Basel). 2025 Jul 23;14(15):2264. doi: 10.3390/plants14152264 (PMC12348732; doi:10.3390/plants14152264)
Supplement: Supplementary file 1 [file plants-14-02264-s001.zip]

Archive with 1 entries (1 files):
- plants-3752048-supplementary.pdf
